# Supplementary material for: Network capacity with probit-based stochastic user equilibrium problem
Source: PLoS One. 2017 Feb 8;12(2):e0171158. doi: 10.1371/journal.pone.0171158 (PMC5298322; doi:10.1371/journal.pone.0171158)
Supplement: S1 File — (TXT) [file pone.0171158.s001.txt]

clc
clear

syms  u x g1 g2 g3 g4 g5 g6 g7 g8 g9

x2=sym('[x1 x2 x3 x4]');
gm=sym('[x(1) x(2) x(3)]');
g=sym('[g1 g2 g3]');

R1=sym('[r1 r2 r3 r4 r5 r6 r7]');
UR=sym('u');
Q=sym('[q1]');

B_total=sym('[q1]');

linkpath=[1	0	0
0	1	0
1	1	0
0	0	1];


n=1;

diff_Q=[];
    theta1=[0.1 0.3 0.5 0.7 1:1:20];
    length_theta=length(theta1);
    shuzu_aa=[0.1 0.5 1:10];
    length_aa=length(shuzu_aa);

linkflow_cunchu=cell(length_aa,length_theta);
routeflow_cunchu=cell(length_aa,length_theta);
jieguo_cunchu=[];
cunchu=cell(1,2);

for m=1:length_aa
    ta=[shuzu_aa(m) shuzu_aa(m) 12-shuzu_aa(m) 12]; %×ÔÓÐÁ÷ÐÐÊ»Ê±¼ä
    c=[8 8 16 8]; %Â·¶ÎÍ¨ÐÐÄÜÁ¦
    demand1=[6];

    for i=1:4
       t(i)=ta(i)*(1+0.15*(x2(i)/(c(i)))^4); %¸ø³ö¸÷¸öÂ·¶ÎµÄÐÐÊ»Ê±¼äº¯Êý
    end

    u_value=1;%Éè¶¨³õÊ¼µÄODÐèÇó³Ë×ÓÎª1
    u_cha=0.1;
    r1_cha=0.1;
    theta=1;
    demand=demand1;

    % normal_dis=normrnd(0,1,300000,3);
    % save('normal','normal_dis');

    jacobian_linktime=jacobian(t,x2);
    routetime_function=t*linkpath;

    for ss=1:length_theta
        theta=theta1(ss); 
        while r1_cha>0.001 

            [P_route,x]=MSA1(theta,demand,shuzu_aa(m));%ÇóµÃ×îÓÅÂ·¾¶½â

            routeflow=x;
            linkflow=linkpath*routeflow';
            link_time=subs(t,x2,linkflow);
            routetime=link_time*linkpath;
%             routeflow_cunchu(n,:)=routeflow;
%             linkflow_cunchu(n,:)=linkflow';

            jacobian_linktimeValue=subs(jacobian_linktime,x2,linkflow);

            diff_Q=[];

            routetime=link_time*linkpath;
            route_cov=[link_time(1)+link_time(3) link_time(3) 0
                    link_time(3) link_time(2)+link_time(3) 0
                    0 0 link_time(4)]*theta;%ÇóµÃÂ·¾¶ÐÐÊ»Ê±¼äÏà¹ØÏµÊý 
            route_cov1=inv(route_cov);
            routetime_cov1=routetime*route_cov1;

            differP_route=differP_route1(routetime(1:3),route_cov1,routetime_cov1,route_cov); %ÇóµÃÂ·¾¶Ñ¡Ôñ¸ÅÂÊJacobian¾ØÕó                   
            doublediff_target=demand(1)*jacobian_linktimeValue*linkpath*(-differP_route)*(jacobian_linktimeValue*linkpath)'+jacobian_linktimeValue;%ÇóµÃÄ¿±êº¯Êý¶ÔÂ·¶ÎÁ÷Á¿µÄ¶þ´Îµ¼Êý

            diffN_Q=-demand1*P_route(1:3)*linkpath'*jacobian_linktimeValue;%ÇóµÃÂ·¶Î¶ÔABÐèÇóÁ¿µÄÃô¸ÐÐÔN
            diff_Q=-inv(doublediff_target)*diffN_Q(1,:)';%ÇóµÃÂ·¶Î¶ÔABÐèÇóÁ¿µÄÃô¸ÐÐÔ


            guji_link3=sym('[]');
            s3=0;

            for i=1:4
                s3=s3+diff_Q(i,1)*(UR-u_value);
                guji_link3(i,1)=0;
                guji_link3(i,1)=s3;
                s1=0;
            end

             liner_xinhao=linkflow(1:4)+guji_link3;
             liner_xinhao_cs=subs(liner_xinhao,UR,0);
             liner_xinhao_bl=liner_xinhao-liner_xinhao_cs;


                 B_val=1;
                 liner_xinhao_xishu=double(subs(liner_xinhao_bl,UR,B_val));%³éÈ¡Â·¶ÎÏßÐÔ¹À¼Æº¯ÊýµÄÏµÊý
        %          liner_xinhao_xishu=liner_xinhao_xishu';

             youbian=0.9*c(1,1:4);

             youbian_xishu=youbian';
             linkflow_target_xishu=liner_xinhao_xishu; 
             linkflow_target_changshu=youbian_xishu- liner_xinhao_cs;

            up_F=[-1];
            A1=linkflow_target_xishu;
            b1=double(linkflow_target_changshu);
            Aeq1=[];
            beq1=[];
            lb1=[0.2];
            ub1=[10];
            [x3,fval2,a4,b4]=linprog(up_F,A1,b1,Aeq1,beq1,lb1,ub1)
%             jieguo_cunchu(n,:)=x3;

            r1_cha=max(max(abs(u_value-x3)/u_value))
            u_value=x3;

            demand=u_value*demand1;

            n=n+1;
        end
        r1_cha=1;
        jieguo_cunchu(m,ss)=x3;
        routeflow_cunchu{m,ss}=routeflow;
        linkflow_cunchu{m,ss}=linkflow';
    end
end


%%the following are functions for MSA1
 
function [p_route,x]=MSA1(theta,demand,aa)

syms  u x g1 g2 g3 g4 g5 g6 g7 g8 g9

x2=sym('[x1 x2 x3 x4]');
gm=sym('[x(1) x(2) x(3)]');
g=sym('[g1 g2 g3]');

R1=sym('[r1 r2 r3 r4 r5 r6 r7]');
UR=sym('u');
Q=sym('[q1]');

B_total=sym('[q1]');

cunchu=cell(1,2);
ta=[aa aa 12-aa 12]; %×ÔÓÐÁ÷ÐÐÊ»Ê±¼ä
c=[8 8 16 8]; %Â·¶ÎÍ¨ÐÐÄÜÁ¦

linkpath=[1	0	0
0	1	0
1	1	0
0	0	1];


routeOD=[1 1 1];
n=1;
shoulian1=1;
shoulian2=1;
shoulian3=1;

for i=1:4
   t(i)=ta(i)*(1+0.15*(x2(i)/(c(i)))^4); %¸ø³ö¸÷¸öÂ·¶ÎµÄÐÐÊ»Ê±¼äº¯Êý
end
 
linkflow(n,:)=linkpath*[[1/3 1/3 1/3]*demand]';
pathflow(n,:)=[[1/3 1/3 1/3]*demand]';
a11=[1 2 3];
% normal_dis1=load('normal','normal_dis');
% normal_dis1=double(normal_dis1.normal_dis);

 while shoulian1>0.0001
    link_time2(n,:)=double(subs(t,x2,linkflow(n,:)));
    link_time2(n,:)=double(link_time2(n,:));
    routetime=link_time2(n,:)*linkpath;
    route_cov1=[link_time2(n,1)+link_time2(n,3) link_time2(n,3) 0
            link_time2(n,3) link_time2(n,2)+link_time2(n,3) 0
            0 0 link_time2(n,4)]*theta;
    P_route1=MNP3(routetime,route_cov1);
    routeflow1=P_route1*demand;
    ave_linkflow=linkpath*[routeflow1]';
    
    linkflow(n+1,:)=linkflow(n,:)+1/n*(ave_linkflow'-linkflow(n,:));
    pathflow(n+1,:)=pathflow(n,:)+1/n*([routeflow1]-pathflow(n,:));
    shoulian1=max(abs(linkflow(n+1,:)'-linkflow(n,:)'));
    n=n+1;
 end
 n
x=pathflow(n,:);
for i=1:3
    p_route(i)=pathflow(n,i)/demand;
end


%%the following are functions for MNP3
function MNP=MNP3(c1,route_cov3)
length1=length(route_cov3);
fenjie1=chol(route_cov3);
fenjie1=fenjie1';
normal_dis1=load('normal','normal_dis');
normal_dis1=double(normal_dis1.normal_dis);

N=length(normal_dis1);
fenjie2=cell(1,length1);
for i=1:length1
    fenjie2{1,i}=repmat(fenjie1(i,:),N,1);
end

 gailv_sum=[];
 gailv_sum1(1,length1)=0;

for i=1:length1
    gailv_sum(:,i)=sum((fenjie2{1,i}.*normal_dis1)')-c1(i);
end
 
% for i=1:N
%     for j=1:length1
%       gailv_sum(i,j)=sum(sum(fenjie1(j,:).*normal_dis1(i,:)))-c1(j);
%     end
% end

    [m,n]=max(gailv_sum');
    for i=1:length1
        gailv_sum1(i)=sum(n'==i);
    end
    
   for i=1:length1
       a1(i)= gailv_sum1(i)/N;
   end 
  
   MNP=a1;
    
    
