# Supplementary material for: Network capacity with probit-based stochastic user equilibrium problem
Source: PLoS One. 2017 Feb 8;12(2):e0171158. doi: 10.1371/journal.pone.0171158 (PMC5298322; doi:10.1371/journal.pone.0171158)
Supplement: S2 File — (TXT) [file pone.0171158.s002.txt]

clc
clear

syms  u x r1 r2 r3 r4 r5 r6 r7  g g1 g2 g3 g4 g5 g6 g7 g8 g9

x2=sym('[x1 x2 x3 x4 x5 x6 x7]');
gm=sym('[x(1) x(2) x(3) x(4)]');
g=sym('[g1 g2 g3 g4]');

S=sym('[s1 s2]');
R=sym('[r1 r2 r3 r4]');%ÂÌÐÅ±È
R1=sym('[r1 r2 r3 r4 r5 r6 r7]');
UR=sym('[u r1 r2]');
Q=sym('[q1 q2]');

B_total=sym('[r1 r2 r3 r4 q1 q2]');

cunchu=cell(1,2);
ta=[2 1 2 3 1 2 1]; %×ÔÓÐÁ÷ÐÐÊ»Ê±¼ä
c=[24 30 30 35 24 30 30]; %Â·¶ÎÍ¨ÐÐÄÜÁ¦
demand=[18 6];

split=[r1 r2 r3 r4 r5 r6 r7];

linkpath=[1	0	1	0
0	1	0	0
0	0	0	1
0	0	1	1
1	0	0	0
0	1	1	0
0	0	0	1];

linkpath1=cell(1,2);
linkpath1{1,1}=linkpath(:,1:3);
linkpath1{1,2}=linkpath(:,4);

routeOD=[1 1 1 0;0 0 0 1];
n=1;

diff_R=[];
diff_C=[];
diff_Q=[];

linkflow_cunchu=[];
routeflow_cunchu=[];
jieguo_cunchu=[];
jieguo1_cunchu=[];
jieguoF_cunchu=[];

% transpose(x)=relate*transpose(g)

y1=linkpath*transpose(g);
for i=1:7
  t(i)=ta(i)*(1+0.5*(x2(i)/(split(i)*c(i)))^2); %¸ø³ö¸÷¸öÂ·¶ÎµÄÐÐÊ»Ê±¼äº¯Êý
end

r1_value=0.5;
r2_value=0.5;
r3_value=0.5;
r4_value=0.5;

u_value=1;%Éè¶¨³õÊ¼µÄODÐèÇó³Ë×ÓÎª1
u_cha=0.1;
r1_cha=0.1;
r2_cha=0.1;
theta=1;
% normal_dis=normrnd(0,1,500000,3);
% save('normal','normal_dis');

jacobian_linktime=jacobian(t,x2);
routetime_function=t*linkpath;
% diff_linkflow_R=
 
while r1_cha>0.0001 | r2_cha>0.0001 
    
    Rvalue1=[r1_value r2_value r3_value r4_value 1 1 1];
    Rvalue=[r1_value r2_value];
    split_value=subs(split,R1,Rvalue1);

    [P_route,x]=MSA1(theta, Rvalue1,demand);%ÇóµÃ×îÓÅÂ·¾¶½â
    
    routeflow=x;
    linkflow=linkpath*routeflow';
    link_time1=subs(t,x2,linkflow);
    link_time=subs(link_time1,R1,Rvalue1);
    routetime=link_time*linkpath;
    routeflow_cunchu(n,:)=routeflow;
    linkflow_cunchu(n,:)=linkflow';
    
    jacobian_linktimeValue1=subs(jacobian_linktime,R1,Rvalue1);
    jacobian_linktimeValue=subs(jacobian_linktimeValue1,x2,linkflow);
    
    diff_R=[];diff_C=[];diff_Q=[];
    
    routetime=link_time*linkpath;
    route_cov=[link_time(1)+link_time(5) 0 link_time(1)
            0 link_time(2)+link_time(6) link_time(6)
            link_time(1) link_time(6) link_time(1)+link_time(4)+link_time(6)]*theta;%ÇóµÃÂ·¾¶ÐÐÊ»Ê±¼äÏà¹ØÏµÊý 
    route_cov1=inv(route_cov);
    routetime_cov1=routetime(1:3)*route_cov1;
        
    differP_route=differP_route1(routetime(1:3),route_cov1,routetime_cov1,route_cov); %ÇóµÃÂ·¾¶Ñ¡Ôñ¸ÅÂÊJacobian¾ØÕó                   
    doublediff_target=demand(1)*jacobian_linktimeValue*linkpath1{1,1}*(-differP_route)*(jacobian_linktimeValue*linkpath1{1,1})'+jacobian_linktimeValue;%ÇóµÃÄ¿±êº¯Êý¶ÔÂ·¶ÎÁ÷Á¿µÄ¶þ´Îµ¼Êý

    diffN_Q(1,:)=-P_route(1:3)*linkpath1{1,1}'*jacobian_linktimeValue;%ÇóµÃÂ·¶Î¶ÔABÐèÇóÁ¿µÄÃô¸ÐÐÔN
    diffN_Q(2,:)=-P_route(4)*linkpath1{1,2}'*jacobian_linktimeValue;%ÇóµÃÂ·¶Î¶ÔCDÐèÇóÁ¿µÄÃô¸ÐÐÔN
    diff_Q(:,1)=-inv(doublediff_target)*diffN_Q(1,:)';%ÇóµÃÂ·¶Î¶ÔABÐèÇóÁ¿µÄÃô¸ÐÐÔ
    diff_Q(:,2)=-inv(doublediff_target)*diffN_Q(2,:)';%ÇóµÃÂ·¶Î¶ÔABÐèÇóÁ¿µÄÃô¸ÐÐÔ
       
    for i=1:4     %Â·¶Î¶ÔÂÌÐÅ±ÈµÄÁéÃô¶È
        diffroute_split=diff(routetime_function,R(i));
        diffroute_splitV=subs(diffroute_split,R1,Rvalue1);
        diffroute_splitV=subs(diffroute_splitV,x2,linkflow);
        diffroute_splitV=double(diffroute_splitV);
        diff_R1(i,:)=demand(1)*jacobian_linktimeValue*linkpath1{1,1}*(-differP_route)*diffroute_splitV(1:3)';
        diff_R(i,:)=-inv(doublediff_target)*diff_R1(i,:)';
    end
     diff_R=diff_R';
       
    guji_link1=sym('[]');guji_link2=sym('[]');guji_link3=sym('[]');
    s1=0;s2=0;s3=0;
    
    for i=1:4
        for j=1:4
            s1=s1+diff_R(i,j)*(R1(j)-Rvalue1(j));
        end
            guji_link1(i,1)=0; 
            guji_link1(i,1)=s1;
            s1=0;
    end
    
    for i=1:4
        for j=1:2
             s3=s3+diff_Q(i,j)*(Q(j)-demand(j));
        end
             guji_link3(i,1)=0; 
             guji_link3(i,:)=s3;
             s3=0;
    end
    
     liner_xinhao=linkflow(1:4)+guji_link1+guji_link3;
     liner_xinhao_cs=subs(liner_xinhao,B_total,zeros(1,6));
     liner_xinhao_bl=liner_xinhao-liner_xinhao_cs;
     
     liner_xinhao_xishu=[];
     B_val=zeros(1,6);
     for i=1:6
         B_val(i)=1;
         liner_xinhao_xishu(i,:)=double(subs(liner_xinhao_bl,B_total,B_val));%³éÈ¡Â·¶ÎÏßÐÔ¹À¼Æº¯ÊýµÄÏµÊý
         B_val=zeros(1,6);
     end
         liner_xinhao_xishu=liner_xinhao_xishu';
         
     youbian=0.9*split(1,1:4).*c(1,1:4);
     youbian_cs=subs(youbian,R,zeros(1,4));
     youbian_bl=youbian-youbian_cs;
     
     B_val2=zeros(1,4);
     youbian_xishu=[];
     for i=1:4
         B_val2(i)=1;
         youbian_xishu(i,:)=subs(youbian_bl,R,B_val2);%³éÈ¡²»µÈÊ½ÓÒ±ßµÄÏµÊý
         B_val2=zeros(1,4);
     end
    
     youbian_xishu=youbian_xishu';
     linkflow_target_xishu=liner_xinhao_xishu; 
     linkflow_target_xishu=linkflow_target_xishu(:,1:4)-youbian_xishu;
     linkflow_target_xishu=cat(2,linkflow_target_xishu,liner_xinhao_xishu(:,5:6));%4¸ö½øÈëÐÅºÅÂ·¶ÎµÄÏµÊý
     linkflow_target_changshu=youbian_cs'- liner_xinhao_cs;
     
    up_F=[0;0;0;0;-1;-1];
    A1=linkflow_target_xishu;
    b1=double(linkflow_target_changshu);
    Aeq1=[1 0 1 0 0 0;0 1 0 1 0 0];
    beq1=[1;1];
    lb1=[0.05;0.05;0.05;0.05;18;6];
    ub1=[0.95;0.95;0.95;0.95;200;200];
    [x3,fval2,a4,b4]=linprog(up_F,A1,b1,Aeq1,beq1,lb1,ub1)
    jieguo_cunchu(n,:)=x3;
    
    r1_cha=max(max(x3(1:4)'-Rvalue1(1:4))./Rvalue1(1:4));
    r2_cha=max(max(abs(demand-x3(5:6)')./demand));
    
    r1_value=x3(1);
    r2_value=x3(2);
    r3_value=x3(3);
    r4_value=x3(4);
    demand(1)=x3(5);
    demand(2)=x3(6);
    
    n=n+1;
    if n>10
        break
    end
end


    


%% the following are codes for function MSA1
function [x,y,p_route]=MSA1(theta,Rvalue1)

syms  u x r1 r2 r3 r4 r5 r6 r7  g g1 g2 g3 g4 g5 g6 g7 g8 g9

x2=sym('[x1 x2 x3 x4 x5 x6 x7]');

R=sym('[r1 r2 r3 r4]');%ÂÌÐÅ±È
R1=sym('[r1 r2 r3 r4 r5 r6 r7]');
s=sym('[s1 s2]');
d=sym('[d1 d2]');

ta=[2 1 2 3 1 2 1]; %×ÔÓÐÁ÷ÐÐÊ»Ê±¼ä
c=[24 30 30 35 24 30 30]; %Â·¶ÎÍ¨ÐÐÄÜÁ¦
demand=[18 6];

split=[r1 r2 r3 r4 r5 r6 r7];

linkpath=[1	0	1	0
0	1	0	0
0	0	0	1
0	0	1	1
1	0	0	0
0	1	1	0
0	0	0	1];

routeOD=[1 1 1 0;0 0 0 1];
n=1;
shoulian1=1;
shoulian2=1;

for i=1:7
  t(i)=ta(i)*(1+0.5*(x2(i)/(split(i)*c(i)))^2); %¸ø³ö¸÷¸öÂ·¶ÎµÄÐÐÊ»Ê±¼äº¯Êý
end

SS=[2 5];
for i=1:2
    D(i)=(50-(i-1)*20)*exp(-s(i)/SS(i));
end

% for i=1:2
%     D(i)=(50-(i-1)*20)*(SS(i)/s(i))^3;
% end
 
linkflow(n,:)=linkpath*[[1/3 1/3 1/3]*demand(1) demand(2)]';
pathflow(n,:)=[[1/3 1/3 1/3]*demand(1) demand(2)]';
a11=[1 2 3];

link_time1=subs(t,R1,Rvalue1);
while shoulian1>0.001 & shoulian2>0.001
    link_time2(n,:)=double(subs(link_time1,x2,linkflow(n,:)));
    link_time2(n,:)=double(link_time2(n,:));
    routetime(n,:)=link_time2(n,:)*linkpath;
    route_cov1=[link_time2(n,1)+link_time2(n,5) 0 link_time2(n,1)
            0 link_time2(n,2)+link_time2(n,6) link_time2(n,6)
            link_time2(n,1) link_time2(n,6) link_time2(n,1)+link_time2(n,4)+link_time2(n,6)]*theta;
    [P_route1,SF]=MNP3(routetime(n,1:3),route_cov1);
    routeflow1=P_route1*demand(n,1);
    routeflow1(4)=demand(n,2);
    SF(1)=SF;
    SF(2)=routetime(n,4);

    demand1=double(subs(D,s,SF));
        
    pathflow(n+1,:)=pathflow(n,:)+1/n*(routeflow1-pathflow(n,:));
    demand(n+1,:)=demand(n,:)+1/n*(demand1-demand(n,:));
    linkflow(n+1,:)=linkpath*pathflow(n+1,:)';        
    
    shoulian1=max(abs(pathflow(n+1,:)'-pathflow(n,:)'));
    shoulian2=max(abs(demand(n+1,:)'-demand(n,:)'));
    n=n+1;
 end
 n;
x=pathflow(n,:);
y=SF;
p_route=[P_route1 1];


%% the following are codes for function MNP3
function [MNP,SF]=MNP3(c1,route_cov3)
length1=length(route_cov3);
fenjie1=chol(route_cov3);
fenjie1=fenjie1';
normal_dis1=load('normal','normal_dis');
normal_dis1=double(normal_dis1.normal_dis);

N=length(normal_dis1);
fenjie2=cell(1,length1);
for i=1:length1
    fenjie2{1,i}=repmat(fenjie1(i,:),N,1);
end

 gailv_sum=[];
 gailv_sum1(1,length1)=0;

for i=1:length1
    gailv_sum(:,i)=sum((fenjie2{1,i}.*normal_dis1)')-c1(i);
end
 
% for i=1:N
%     for j=1:length1
%       gailv_sum(i,j)=sum(sum(fenjie1(j,:).*normal_dis1(i,:)))-c1(j);
%     end
% end

    [m,n]=max(gailv_sum');
    for i=1:length1
        gailv_sum1(i)=sum(n'==i);
    end
    
   for i=1:length1
       a1(i)=gailv_sum1(i)/N;
   end 
  
   MNP=a1;
   SF=-mean(m);
