# Supplementary material for: Network capacity with probit-based stochastic user equilibrium problem
Source: PLoS One. 2017 Feb 8;12(2):e0171158. doi: 10.1371/journal.pone.0171158 (PMC5298322; doi:10.1371/journal.pone.0171158)
Supplement: S3 File — (XLSX) [file pone.0171158.s003.xlsx]

## Sheet: Table 2
	0.778	0.81	0.222	0.19	38.108	6
	0.778	0.81	0.222	0.19	38.375	6
	0.778	0.81	0.222	0.19	38.542	6
	0.778	0.81	0.222	0.19	38.656	6
	0.778	0.81	0.222	0.19	38.428	6
	0.778	0.81	0.222	0.19	37.644	6
	0.778	0.809	0.222	0.191	37.212	6
	0.778	0.804	0.222	0.196	36.433	6
	0.778	0.781	0.222	0.219	35.024	6

## Sheet: Table 3 and Fig2
			0.01	0.77778	0.80952	0.22222	0.19048	38.108	6		0.778	0.81	0.222	0.19	38.108	6
			0.03	0.77778	0.80952	0.22222	0.19048	38.375	6		0.778	0.81	0.222	0.19	38.375	6
			0.05	0.77778	0.80952	0.22222	0.19048	38.542	6		0.778	0.81	0.222	0.19	38.542	6
			0.068	0.77778	0.80952	0.22222	0.19048	38.656	6		0.778	0.81	0.222	0.19	38.656	6
			0.1	0.77778	0.80952	0.22222	0.19048	38.428	6		0.778	0.81	0.222	0.19	38.428	6
			0.3	0.77778	0.80952	0.22222	0.19048	37.644	6		0.778	0.81	0.222	0.19	37.644	6
			0.5	0.77778	0.80924	0.22222	0.19076	37.212	6		0.778	0.809	0.222	0.191	37.212	6
			1	0.77778	0.80396	0.22222	0.19604	36.433	6		0.778	0.804	0.222	0.196	36.433	6
			2	0.77778	0.78096	0.22222	0.21904	35.024	6		0.778	0.781	0.222	0.219	35.024	6
													0.778	0.778	0.778	0.778	0.778	0.778	0.778	0.778	0.778
													0.81	0.81	0.81	0.81	0.81	0.81	0.809	0.804	0.781
													0.222	0.222	0.222	0.222	0.222	0.222	0.222	0.222	0.222
													0.19	0.19	0.19	0.19	0.19	0.19	0.191	0.196	0.219
													38.108	38.375	38.542	38.656	38.428	37.644	37.212	36.433	35.024
													6	6	6	6	6	6	6	6	6
													44.108	44.375	44.542	44.656	44.428	43.644	43.212	42.433	41.024
			0.01	16.251	21.857	6	6	16.251	21.857	6
			0.03	16.518	21.857	6	6	16.518	21.857	6
			0.05	16.685	21.857	6	6	16.685	21.857	6
			0.068	16.799	21.855	6	6	16.799	21.855	6
			0.1	16.8	21.628	6	6	16.8	21.628	6
			0.3	16.8	20.844	6	6.0002	16.8	20.844	6
			0.5	16.8	20.412	6	6.0088	16.791	20.421	6
			1	16.8	19.633	6	6.1753	16.625	19.808	6
			2	16.8	18.224	6	6.8998	15.9	19.124	6
							16.251	16.518	16.685	16.799	16.8	16.8	16.8	16.8	16.8
							21.857	21.857	21.857	21.855	21.628	20.844	20.412	19.633	18.224
							6	6	6	6	6	6	6	6	6
							6	6	6	6	6	6.0002	6.0088	6.1753	6.8998
							16.251	16.518	16.685	16.799	16.8	16.8	16.791	16.625	15.9
							21.857	21.857	21.857	21.855	21.628	20.844	20.421	19.808	19.124
							6	6	6	6	6	6	6	6	6
								0	0.01	0.03	0.05	0.068	0.1	0.3	0.5	1	2
								37.677	38.108	38.375	38.542	38.656	38.428	37.644	37.212	36.433	35.024
								6	6	6	6	6	6	6	6	6	6
								43.677	44.108	44.375	44.542	44.656	44.428	43.644	43.212	42.433	41.024
